# Supplementary material for: Investigation of Spatiotemporal Profiles of Single-Pulse TMS-Evoked Potentials with Active Stimulation Compared with a Novel Sham Condition
Source: Biosensors (Basel). 2022 Oct 1;12(10):814. doi: 10.3390/bios12100814 (PMC9599895; doi:10.3390/bios12100814)
Supplement: Supplementary file 1 [file biosensors-12-00814-s001.zip]

Archive with 1 entries (1 files):
- biosensors-1944440-supplementary.pdf
